# Supplementary material for: Photoinduced copper-catalyzed C–N coupling with trifluoromethylated arenes
Source: Nat Commun. 2023 Dec 14;14:8292. doi: 10.1038/s41467-023-44097-y (PMC10719352; doi:10.1038/s41467-023-44097-y)
Supplement: Supplementary file 3 — Source Data [file 41467_2023_44097_MOESM3_ESM.zip]

Archive with 1 entries (1 files):
- Atomic coordinates of the optimized structures.xlsx
