# Supplementary material for: Photoinduced copper-catalyzed C–N coupling with trifluoromethylated arenes
Source: Nat Commun. 2023 Dec 14;14:8292. doi: 10.1038/s41467-023-44097-y (PMC10719352; doi:10.1038/s41467-023-44097-y)
Supplement: Supplementary file 3 — Source Data [file 41467_2023_44097_MOESM3_ESM.zip › Atomic coordinates of the optimized structures.xlsx]

## Sheet: Sheet1
120
17
P	6.74877	5.12071	4.64398
Cu	7.21313	7.25549	5.11986
C	5.81939	9.7325	7.16544
H	4.80566	9.47682	6.80138
N	9.20927	7.25457	4.86629
P	6.87946	9.39119	5.68637
C	6.17524	8.73819	8.27627
H	7.21311	8.91887	8.60883
H	6.15124	7.71119	7.87683
C	5.24146	8.87489	9.47359
H	4.21918	8.58611	9.16904
H	5.54208	8.17052	10.2659
C	5.2259	10.3042	10.0031
H	6.2258	10.5528	10.4028
H	4.52217	10.3956	10.8461
C	4.86554	11.2943	8.90209
H	4.89386	12.327	9.28575
H	3.82535	11.1116	8.57693
C	5.7912	11.1664	7.69359
H	5.46419	11.8598	6.9044
H	6.81215	11.4723	7.98259
C	8.5862	9.95429	6.15623
H	8.58437	11.0096	6.46559
H	8.84298	9.34766	7.0417
C	6.31484	10.5218	4.32611
H	5.21516	10.5609	4.45108
C	6.86545	11.9493	4.36184
H	7.96306	11.9048	4.28495
H	6.6342	12.4402	5.3185
C	6.33047	12.781	3.1991
H	5.23657	12.8994	3.30489
H	6.75937	13.7955	3.24081
C	6.61536	9.8651	2.97218
H	7.70701	9.72717	2.87528
H	6.17244	8.85625	2.94861
C	6.09917	10.7021	1.80778
H	6.36666	10.2186	0.854258
H	4.99483	10.7318	1.8455
C	6.64114	12.1255	1.85868
H	6.22867	12.7252	1.03116
H	7.7363	12.1016	1.71494
C	9.58728	9.72502	5.05839
C	9.81594	8.43769	4.5201
C	10.7629	8.26745	3.46845
C	11.4685	9.36093	2.94946
H	12.1787	9.1999	2.13654
C	11.2526	10.6372	3.46604
C	11.9644	11.8843	2.93431
C	10.7245	6.86073	3.15019
C	9.76119	6.30241	4.04386
C	9.45443	4.9279	3.97573
C	8.40788	4.31213	4.85849
H	8.65193	4.46228	5.92504
H	8.34151	3.22889	4.68304
C	10.1152	4.16599	3.0116
H	9.86933	3.10367	2.96164
C	11.0574	4.69848	2.10617
C	11.3572	6.06086	2.19485
H	12.0787	6.51316	1.50813
C	11.729	3.8395	1.02881
C	11.2682	2.38177	1.07849
H	11.5103	1.90827	2.04226
H	11.7725	1.80484	0.287921
H	10.183	2.29154	0.915055
C	10.9211	12.8689	2.38404
H	10.35	12.4111	1.56119
H	11.4091	13.779	1.99836
H	10.2024	13.1771	3.15859
C	12.9434	11.548	1.80896
H	13.4352	12.4669	1.45405
H	12.4326	11.0895	0.948485
C	12.7506	12.5566	4.06935
H	13.2649	13.4601	3.70304
H	13.5097	11.8712	4.47726
C	5.98595	3.24021	0.920125
H	6.19528	2.21888	0.562415
H	6.90183	6.42532	-0.114928
H	7.96979	5.72691	1.99784
C	5.61011	4.14942	5.73731
H	4.62772	4.24837	5.24104
H	4.54952	4.476	9.01862
C	4.73148	1.96234	6.61678
H	4.0032	1.61785	5.86447
C	5.90676	2.66049	5.91615
H	6.82194	2.55651	6.52194
H	6.12021	2.16543	4.95843
C	10.3169	10.7796	4.51804
H	10.1481	11.7754	4.93861
C	13.2521	3.86937	1.22031
H	13.6481	4.89376	1.15596
H	13.7539	3.26532	0.44668
H	13.5296	3.46433	2.20585
C	11.3778	4.40145	-0.356979
H	10.2881	4.3874	-0.517608
H	11.8501	3.80157	-1.15213
H	11.7189	5.44094	-0.471974
H	13.7305	10.8571	2.14766
H	12.0928	12.8594	4.89771
C	6.22876	4.80201	2.89251
H	5.13952	5.0016	2.91493
C	6.44982	3.38237	2.36815
H	5.92418	2.64956	2.99875
H	7.5247	3.14269	2.42382
H	4.88881	3.36679	0.876991
C	6.64424	4.27203	0.012491
H	6.27684	4.16467	-1.02093
H	7.73339	4.08635	-0.019741
C	6.39604	5.68527	0.525976
H	5.31461	5.90817	0.471378
C	6.87406	5.84058	1.96447
H	6.65874	6.85454	2.33768
C	5.53711	4.8332	7.11855
H	6.53483	5.20917	7.40507
H	4.89455	5.72408	7.03598
C	5.01321	3.88988	8.21001
H	5.85404	3.34597	8.67293
C	4.03158	2.88	7.63025
H	3.20881	3.42762	7.13892
H	3.56352	2.28287	8.42806
H	5.10379	1.05552	7.12055
120
18
P	6.77625	5.11517	4.65033
Cu	7.23016	7.24953	5.15861
C	5.83411	9.72738	7.19484
H	4.82518	9.45922	6.8262
N	9.24764	7.26248	4.85449
P	6.9087	9.39114	5.72579
C	6.19354	8.7451	8.3151
H	7.22819	8.93757	8.65109
H	6.17915	7.71423	7.9249
C	5.25278	8.88348	9.50684
H	4.23466	8.58295	9.19982
H	5.55597	8.18849	10.3064
C	5.22203	10.317	10.0242
H	6.21773	10.5779	10.4264
H	4.51361	10.4088	10.8631
C	4.85771	11.2948	8.91346
H	4.87509	12.3307	9.28866
H	3.82079	11.1001	8.58495
C	5.79012	11.1655	7.71045
H	5.46083	11.849	6.91361
H	6.80704	11.483	8.00127
C	8.61253	9.95578	6.1886
H	8.60969	11.0142	6.48667
H	8.87857	9.36279	7.07996
C	6.33638	10.5019	4.35382
H	5.23675	10.5345	4.48215
C	6.87904	11.9326	4.37636
H	7.97682	11.8918	4.29415
H	6.64911	12.4295	5.33036
C	6.33294	12.7513	3.20964
H	5.23898	12.8651	3.3201
H	6.757	13.7682	3.24065
C	6.63687	9.83569	3.00444
H	7.72931	9.70804	2.90411
H	6.20258	8.82259	2.99023
C	6.10761	10.6592	1.83635
H	6.37363	10.1698	0.885524
H	5.0033	10.6812	1.88002
C	6.64036	12.0865	1.87299
H	6.2196	12.6766	1.0428
H	7.73475	12.0679	1.72389
C	9.60011	9.72795	5.07715
C	9.83789	8.46226	4.52497
C	10.7796	8.27221	3.45259
C	11.4632	9.38517	2.92375
H	12.1599	9.24535	2.09729
C	11.2324	10.6562	3.46311
C	11.9328	11.9055	2.92019
C	10.751	6.87911	3.14291
C	9.80406	6.3098	4.04445
C	9.47625	4.93288	4.01262
C	8.44106	4.3183	4.8943
H	8.66468	4.46577	5.96647
H	8.38063	3.2343	4.71996
C	10.1327	4.13476	2.99366
H	9.88492	3.07362	2.95786
C	11.0305	4.66749	2.09776
C	11.3743	6.07247	2.16572
H	12.0761	6.50565	1.45201
C	11.6828	3.82329	1.00532
C	11.2235	2.36565	1.03265
H	11.4781	1.87656	1.98508
H	11.7175	1.80394	0.224884
H	10.1359	2.28148	0.883455
C	10.8744	12.8871	2.39349
H	10.2871	12.4276	1.58309
H	11.355	13.7956	1.99545
H	10.1728	13.1941	3.18318
C	12.895	11.583	1.77617
H	13.3742	12.5084	1.42105
H	12.3727	11.1276	0.921279
C	12.7354	12.574	4.04646
H	13.2463	13.4755	3.67092
H	13.4994	11.8867	4.44156
C	6.01527	3.23014	0.934626
H	6.1928	2.19792	0.591424
H	7.06575	6.36667	-0.121686
H	8.07672	5.64732	2.00991
C	5.5987	4.16029	5.71754
H	4.63436	4.23764	5.18345
H	4.41327	4.53452	8.94953
C	4.71757	1.97786	6.60544
H	4.02194	1.60853	5.83429
C	5.90808	2.67874	5.93419
H	6.80249	2.59881	6.57385
H	6.16267	2.16975	4.99387
C	10.3198	10.8092	4.53206
H	10.1601	11.8001	4.96259
C	13.2084	3.85427	1.18426
H	13.6036	4.87954	1.14271
H	13.6995	3.26848	0.390318
H	13.4947	3.4231	2.15607
C	11.3162	4.41387	-0.365715
H	10.225	4.39983	-0.514844
H	11.7805	3.82468	-1.17304
H	11.6547	5.45481	-0.46789
H	13.6916	10.8948	2.0968
H	12.0905	12.8767	4.88422
C	6.28794	4.80537	2.89073
H	5.20639	5.04538	2.89221
C	6.46474	3.37221	2.38714
H	5.90511	2.66621	3.01938
H	7.53037	3.09691	2.45966
H	4.92406	3.39528	0.874952
C	6.72357	4.22689	0.025502
H	6.36733	4.12135	-1.01197
H	7.80524	4.00055	0.012534
C	6.52216	5.6544	0.519572
H	5.4511	5.91866	0.447108
C	6.98747	5.80727	1.96265
H	6.81115	6.8342	2.32104
C	5.4695	4.86805	7.08195
H	6.45401	5.25705	7.39684
H	4.8237	5.75238	6.961
C	4.91498	3.93916	8.17095
H	5.74401	3.41527	8.67617
C	3.96886	2.90546	7.5741
H	3.15825	3.43252	7.04183
H	3.47883	2.31747	8.36544
H	5.08343	1.0865	7.14048
120
19
P	6.76291	5.09501	4.6179
Cu	7.17593	7.25121	5.11076
C	5.81905	9.7071	7.15359
H	4.81728	9.41243	6.78557
N	9.22496	7.25053	4.84827
P	6.88652	9.40903	5.67724
C	6.21174	8.73057	8.26809
H	7.23783	8.95702	8.60867
H	6.23048	7.70041	7.87621
C	5.26431	8.83314	9.45829
H	4.25762	8.50039	9.14802
H	5.58987	8.14408	10.2537
C	5.18821	10.2623	9.98201
H	6.17366	10.5518	10.3894
H	4.47442	10.3274	10.8184
C	4.79637	11.2342	8.87577
H	4.78214	12.2681	9.25535
H	3.767	11.0107	8.5428
C	5.7345	11.1422	7.6737
H	5.38314	11.8191	6.88121
H	6.74081	11.4891	7.96775
C	8.5963	9.93881	6.16686
H	8.61043	10.9882	6.49193
H	8.8487	9.31287	7.0386
C	6.33491	10.5466	4.32394
H	5.23439	10.5728	4.442
C	6.87148	11.9787	4.39268
H	7.9698	11.9503	4.31357
H	6.63606	12.4465	5.35935
C	6.32623	12.8271	3.24713
H	5.23207	12.9315	3.35819
H	6.74456	13.8443	3.31034
C	6.6483	9.91792	2.95945
H	7.7422	9.80083	2.85797
H	6.21904	8.90381	2.91099
C	6.12023	10.7731	1.81328
H	6.39267	10.3128	0.850154
H	5.01623	10.785	1.85354
C	6.6423	12.2025	1.89361
H	6.2182	12.8123	1.08022
H	7.73705	12.1989	1.74487
C	9.58891	9.71555	5.06633
C	9.82074	8.44084	4.50436
C	10.7543	8.27393	3.44379
C	11.4495	9.3522	2.92555
H	12.1528	9.20402	2.1061
C	11.2346	10.6354	3.46697
C	11.9494	11.8767	2.93648
C	10.7186	6.84985	3.12432
C	9.7706	6.29006	4.02887
C	9.46243	4.91739	3.98861
C	8.42261	4.30313	4.87186
H	8.65972	4.47167	5.9358
H	8.36941	3.21796	4.709
C	10.1275	4.14746	3.02432
H	9.89445	3.08332	2.98541
C	11.0472	4.68123	2.11222
C	11.3455	6.06433	2.18025
H	12.0594	6.50876	1.48343
C	11.713	3.82923	1.03497
C	11.2669	2.36822	1.0927
H	11.5265	1.89684	2.05267
H	11.7705	1.79876	0.297691
H	10.1818	2.26607	0.936489
C	10.8986	12.8791	2.43257
H	10.2961	12.4417	1.62167
H	11.3945	13.781	2.04161
H	10.2122	13.196	3.23186
C	12.8953	11.5458	1.78183
H	13.3853	12.4665	1.43228
H	12.3593	11.1105	0.924731
C	12.768	12.5115	4.07122
H	13.2892	13.4087	3.7031
H	13.5243	11.808	4.45142
C	5.99262	3.19502	0.913971
H	6.18905	2.16865	0.565361
H	6.93985	6.36093	-0.153336
H	8.01039	5.66595	1.9535
C	5.61838	4.16936	5.73305
H	4.63523	4.28079	5.24149
H	4.59914	4.5714	9.01541
C	4.71079	2.01479	6.65379
H	3.96883	1.67141	5.91507
C	5.89174	2.67778	5.9289
H	6.81106	2.56565	6.52691
H	6.08364	2.1648	4.9761
C	10.3189	10.7752	4.52766
H	10.1613	11.7667	4.95809
C	13.2372	3.88586	1.21842
H	13.6233	4.91307	1.14302
H	13.7331	3.28487	0.440513
H	13.53	3.48408	2.20037
C	11.3349	4.39668	-0.342844
H	10.2439	4.3736	-0.490492
H	11.8008	3.79531	-1.13883
H	11.6727	5.43584	-0.468485
H	13.6869	10.8457	2.08888
H	12.1331	12.8169	4.91577
C	6.26007	4.77074	2.86765
H	5.17332	4.9824	2.88614
C	6.46455	3.34255	2.35868
H	5.93333	2.62217	2.9981
H	7.53679	3.08848	2.41072
H	4.89727	3.3332	0.875671
C	6.65875	4.21136	-0.004832
H	6.28458	4.10014	-1.03475
H	7.74542	4.01154	-0.04258
C	6.42908	5.63215	0.495986
H	5.35084	5.868	0.446637
C	6.91601	5.79518	1.93087
H	6.71617	6.81615	2.29513
C	5.57467	4.87919	7.10287
H	6.58312	5.23831	7.3752
H	4.94664	5.77991	7.01304
C	5.04458	3.96265	8.21384
H	5.88027	3.41253	8.67792
C	4.03949	2.96203	7.65899
H	3.22058	3.51592	7.16865
H	3.57049	2.38652	8.47133
H	5.07373	1.11056	7.16791
18
20
C	0.297218	-0.113932	0.078799
F	-0.904113	-0.711027	0.329852
F	0.090394	0.691948	-0.97919
F	1.06843	-1.14057	-0.379674
C	0.866801	0.57183	1.24158
C	1.1602	-0.191478	2.44458
C	1.12034	1.94143	1.22314
C	1.68845	0.481281	3.54399
H	0.970551	-1.26597	2.47914
C	1.64822	2.60377	2.32868
H	0.898583	2.51107	0.317935
C	1.94612	1.85056	3.53693
H	1.9111	-0.090385	4.45261
H	2.36074	2.35056	4.41425
C	1.92618	4.04202	2.29404
F	1.58384	4.63334	1.1345
F	1.28782	4.74352	3.27323
F	3.24083	4.34993	2.49198
150
(3+17)_S0
P	0.475248	-2.37074	0.655452
Cu	1.04095	-0.261394	1.1166
C	-0.369538	2.38037	3.0202
H	-1.21702	2.82455	2.46549
N	3.03715	-0.335474	0.839795
P	0.820655	1.8887	1.67427
C	-0.885855	1.12812	3.73693
H	-0.039686	0.628936	4.24367
H	-1.25455	0.401265	2.99482
C	-1.96339	1.46566	4.76112
H	-2.85381	1.86233	4.23748
H	-2.29029	0.550264	5.281
C	-1.47454	2.50733	5.76132
H	-0.661854	2.0689	6.36815
H	-2.27956	2.77403	6.46479
C	-0.952753	3.7522	5.05245
H	-0.563203	4.47692	5.78544
H	-1.78891	4.25335	4.53208
C	0.132325	3.40901	4.03438
H	0.477729	4.32314	3.52776
H	1.00738	2.99681	4.56635
C	2.52388	2.30906	2.28955
H	2.57109	3.34295	2.66019
H	2.69087	1.63695	3.14936
C	0.469736	3.05728	0.280926
H	-0.62945	3.00117	0.197482
C	0.853288	4.51709	0.519373
H	1.94577	4.58875	0.650736
H	0.392371	4.89345	1.44636
C	0.431578	5.39107	-0.660046
H	-0.672009	5.4074	-0.71884
H	0.750074	6.43228	-0.487895
C	1.05103	2.53787	-1.0383
H	2.15145	2.52505	-0.979425
H	0.737217	1.49411	-1.19579
C	0.614452	3.41365	-2.20705
H	1.06126	3.04045	-3.14291
H	-0.482202	3.33896	-2.3291
C	0.99655	4.87164	-1.9774
H	0.651881	5.49914	-2.81545
H	2.09761	4.9538	-1.95509
C	3.55641	2.08652	1.21951
C	3.71578	0.831255	0.587668
C	4.63987	0.692363	-0.488599
C	5.41101	1.77918	-0.921328
H	6.1051	1.64276	-1.75256
C	5.28043	3.01846	-0.297042
C	6.08168	4.25303	-0.720432
C	4.49852	-0.67265	-0.933816
C	3.51165	-1.24484	-0.074197
C	3.12627	-2.59134	-0.245791
C	2.11347	-3.24332	0.651496
H	2.4482	-3.20348	1.70331
H	1.98788	-4.30328	0.387019
C	3.71772	-3.30125	-1.2914
H	3.41531	-4.34223	-1.41953
C	4.67209	-2.74871	-2.17211
C	5.06388	-1.42271	-1.96864
H	5.80434	-0.958208	-2.62651
C	5.25891	-3.54614	-3.34239
C	4.73543	-4.98283	-3.38704
H	4.99255	-5.54024	-2.47324
H	5.1835	-5.51581	-4.23997
H	3.64203	-5.0159	-3.51222
C	5.11779	5.35046	-1.19614
H	4.53482	5.00523	-2.06419
H	5.67293	6.25502	-1.49388
H	4.40581	5.63836	-0.40792
C	7.05046	3.94258	-1.86199
H	7.61049	4.85056	-2.13447
H	6.52102	3.59508	-2.76227
C	6.89701	4.77376	0.472211
H	7.47883	5.66488	0.185127
H	7.59998	4.00528	0.829343
C	-0.665442	-4.05254	-3.0679
H	-0.431941	-5.01681	-3.54805
H	-0.194893	-0.722117	-3.93684
H	1.2437	-1.47466	-2.06581
C	-0.534636	-3.3087	1.88963
H	-1.57521	-3.02665	1.64981
H	-0.544035	-3.28512	5.36949
C	-1.45767	-5.46775	2.81203
H	-2.41938	-5.58765	2.28812
C	-0.434242	-4.83298	1.86072
H	0.585248	-5.13003	2.15633
H	-0.583298	-5.22376	0.844283
C	4.3487	3.13508	0.76226
H	4.22716	4.10674	1.25045
C	6.78848	-3.59757	-3.22143
H	7.23048	-2.5902	-3.22506
H	7.22662	-4.15928	-4.06267
H	7.08922	-4.09202	-2.28474
C	4.87396	-2.85784	-4.66077
H	3.77877	-2.81295	-4.77005
H	5.28362	-3.4084	-5.52369
H	5.25654	-1.82725	-4.70535
H	7.7819	3.17135	-1.57607
H	6.25017	5.05458	1.31675
C	-0.259574	-2.63348	-1.02475
H	-1.34522	-2.55336	-0.836955
C	0.019819	-3.97353	-1.70572
H	-0.307582	-4.81262	-1.07407
H	1.1076	-4.08536	-1.84649
H	-1.76155	-4.03303	-2.92398
C	-0.256765	-2.89405	-3.97012
H	-0.780431	-2.95625	-4.93791
H	0.823409	-2.97155	-4.19143
C	-0.530768	-1.55451	-3.29697
H	-1.62197	-1.42908	-3.16763
C	0.147312	-1.46725	-1.93498
H	-0.103834	-0.516471	-1.44029
C	-0.185573	-2.76805	3.29605
H	0.868019	-2.44047	3.33595
H	-0.783189	-1.86124	3.47736
C	-0.436942	-3.79842	4.401
H	0.43803	-4.46269	4.50425
C	-1.66836	-4.63546	4.08561
H	-2.52377	-3.95375	3.94664
H	-1.92972	-5.2884	4.93287
H	-1.11877	-6.48389	3.07184
N	-3.5878	0.441442	1.08953
H	-3.37032	0.841055	1.99559
C	-3.81648	-0.933572	1.06237
C	-3.72921	-1.70248	-0.107176
C	-4.18018	-1.56622	2.2622
H	-3.42804	-1.24599	-1.04916
H	-4.24516	-0.976791	3.18077
C	-4.02652	-3.06405	-0.072119
C	-4.47413	-2.92475	2.28291
H	-3.95217	-3.6435	-0.995712
H	-4.76914	-3.39186	3.22526
C	-4.40365	-3.68659	1.11514
H	-4.6401	-4.7521	1.13273
C	-3.10018	1.20526	0.020206
F	-2.98455	2.48003	0.491192
F	-1.82221	0.841186	-0.326575
C	-3.95638	1.20533	-1.22451
C	-5.3434	1.1919	-1.09174
C	-3.37134	1.27543	-2.48964
C	-6.1432	1.23894	-2.23029
H	-5.79236	1.13718	-0.098612
C	-4.17816	1.32569	-3.62448
H	-2.28456	1.28259	-2.58541
C	-5.56427	1.30661	-3.49923
H	-3.72116	1.38038	-4.61437
H	-6.19868	1.34803	-4.38668
C	-7.63872	1.16203	-2.09652
F	-8.25662	1.8802	-3.03894
F	-8.05665	1.6086	-0.90921
F	-8.07637	-0.097921	-2.21771
150
3+17
P	-0.788246	-1.7051	-1.5399
Cu	-0.264788	0.381675	-0.940445
C	-1.83112	3.28745	0.361728
H	-1.52604	2.90288	1.35389
N	1.68444	0.170221	-0.569563
P	-0.498383	2.58409	-0.720165
C	-1.88578	4.81298	0.443077
H	-2.18743	5.21931	-0.538681
H	-0.891578	5.23149	0.664717
C	-2.88798	5.26108	1.50495
H	-2.52073	4.94335	2.49744
H	-2.94303	6.36132	1.53111
C	-4.27119	4.66534	1.26556
H	-4.68759	5.08213	0.330694
H	-4.96081	4.96223	2.07196
C	-4.21434	3.14575	1.14681
H	-5.21498	2.74073	0.924241
H	-3.91004	2.7104	2.11617
C	-3.22044	2.71434	0.074381
H	-3.169	1.61733	-0.005561
H	-3.57723	3.06813	-0.906487
C	1.02284	3.08942	0.215367
H	1.05413	4.18466	0.321193
H	0.850741	2.66644	1.21963
C	-0.469078	3.55176	-2.30273
H	-0.402787	4.62333	-2.03934
C	0.76631	3.16928	-3.12838
H	0.783254	2.07241	-3.25534
H	1.68518	3.42089	-2.58303
C	0.774039	3.83247	-4.5006
H	0.878934	4.92577	-4.37671
H	1.66057	3.49731	-5.06258
C	-1.75548	3.30658	-3.09888
H	-1.8942	2.21535	-3.21258
H	-2.62842	3.67325	-2.53894
C	-1.72412	3.96328	-4.47525
H	-2.65214	3.72348	-5.01924
H	-1.71029	5.06136	-4.35202
C	-0.501821	3.53594	-5.27646
H	-0.48778	4.0389	-6.25687
H	-0.55928	2.45083	-5.4807
C	2.32802	2.59032	-0.338646
C	2.5521	1.23208	-0.66385
C	3.81786	0.835959	-1.1871
C	4.84421	1.76683	-1.3906
H	5.79748	1.42735	-1.79953
C	4.63754	3.10854	-1.07858
C	5.70159	4.18833	-1.29337
C	3.70377	-0.580586	-1.42769
C	2.38028	-0.925409	-1.01768
C	1.93661	-2.25917	-1.14071
C	0.556267	-2.69102	-0.73283
H	0.391772	-2.53099	0.347028
H	0.423386	-3.76349	-0.932872
C	2.82435	-3.18464	-1.69113
H	2.47158	-4.21314	-1.78774
C	4.12744	-2.86134	-2.12495
C	4.55803	-1.54099	-1.97558
H	5.56055	-1.24586	-2.29878
C	5.05414	-3.89786	-2.7698
C	4.42033	-5.28892	-2.82543
H	4.17963	-5.66899	-1.82075
H	5.12113	-5.99871	-3.29164
H	3.49627	-5.29339	-3.424
C	5.1688	5.23846	-2.28014
H	4.92741	4.77486	-3.24949
H	5.91969	6.02676	-2.45323
H	4.25522	5.72302	-1.9041
C	6.99629	3.60938	-1.86478
H	7.73563	4.41325	-2.00444
H	6.83227	3.13311	-2.84347
C	6.02854	4.86617	0.045316
H	6.78897	5.65216	-0.092845
H	6.41969	4.13344	0.768142
C	-0.118638	-3.3574	-5.38932
H	0.154926	-4.37561	-5.71074
H	1.31754	-0.215347	-5.75222
H	1.42651	-1.09248	-3.44785
C	-2.35432	-2.57793	-1.06474
H	-2.56951	-2.16143	-0.066579
H	-3.66426	-5.73491	-0.550362
C	-4.86163	-2.58049	-1.39579
H	-5.2736	-1.76377	-0.783593
C	-3.50534	-2.16322	-1.98262
H	-3.36159	-2.64099	-2.96592
H	-3.48201	-1.07548	-2.16452
C	3.37707	3.4797	-0.55413
H	3.1988	4.53099	-0.308204
C	6.35868	-3.99735	-1.96647
H	6.88463	-3.03204	-1.92511
H	7.04156	-4.73238	-2.42315
H	6.15656	-4.31327	-0.931271
C	5.37204	-3.46062	-4.20774
H	4.44848	-3.38159	-4.80293
H	6.03744	-4.18888	-4.69997
H	5.8693	-2.47953	-4.23135
H	7.43966	2.86113	-1.19019
H	5.13936	5.33542	0.492267
C	-0.580743	-1.90759	-3.37461
H	-1.56703	-1.61327	-3.77913
C	-0.259206	-3.31852	-3.86893
H	-1.03914	-4.02723	-3.55174
H	0.686344	-3.65281	-3.41052
H	-1.0999	-3.13872	-5.84879
C	0.904149	-2.34475	-5.89072
H	0.968853	-2.37704	-6.99039
H	1.90443	-2.61778	-5.50804
C	0.55796	-0.93882	-5.41444
H	-0.400091	-0.624145	-5.86806
C	0.440824	-0.889599	-3.89666
H	0.151319	0.120635	-3.56283
C	-2.2765	-4.10912	-0.922332
H	-1.58581	-4.5445	-1.65977
H	-1.85454	-4.34698	0.066951
C	-3.65659	-4.76445	-1.07054
H	-3.85367	-4.98659	-2.1338
C	-4.75346	-3.85002	-0.542403
H	-4.52155	-3.57813	0.500875
H	-5.72241	-4.37215	-0.511267
H	-5.57315	-2.73845	-2.22279
N	-2.1139	-0.254561	1.90626
H	-1.98406	0.030592	0.934072
C	-3.24019	-1.02851	2.22253
C	-3.15715	-2.17691	3.02234
C	-4.49267	-0.624925	1.73986
H	-2.18733	-2.52665	3.37635
H	-4.5628	0.271215	1.12104
C	-4.31318	-2.87789	3.3607
C	-5.6375	-1.34668	2.06185
H	-4.2313	-3.76474	3.99351
H	-6.60461	-1.017	1.67495
C	-5.55793	-2.47072	2.8846
H	-6.45914	-3.02929	3.14538
C	-0.931623	-0.26709	2.65031
F	-0.154649	0.745694	2.17372
F	-0.18033	-1.4031	2.43237
C	-1.13116	-0.08351	4.13777
C	-0.347394	-0.781732	5.05272
C	-2.06556	0.852449	4.58503
C	-0.511629	-0.547483	6.41699
H	0.387659	-1.50586	4.7007
C	-2.22036	1.08628	5.948
H	-2.67388	1.39294	3.85702
C	-1.44503	0.385848	6.86882
H	-2.95081	1.81895	6.29633
H	-1.56092	0.567185	7.93902
C	0.287166	-1.34362	7.41077
F	-0.37613	-2.43981	7.80492
F	0.554189	-0.635843	8.51256
F	1.45099	-1.7546	6.90209
30
3
C	-1.00204	0.289068	-1.04327
C	0.347501	0.008031	-0.841052
C	1.10032	0.788102	0.031737
C	0.50113	1.85517	0.706563
C	-0.847456	2.13888	0.512689
C	-1.59427	1.355	-0.366633
H	-1.59751	-0.324607	-1.72164
H	0.81302	-0.829885	-1.36354
H	2.15654	0.56584	0.198949
H	-1.31265	2.9653	1.05037
C	-3.03648	1.69579	-0.620002
C	1.33445	2.6815	1.65669
F	-3.60953	2.25869	0.447058
F	-3.75311	0.615173	-0.94135
F	-3.16293	2.5631	-1.6337
F	1.81767	1.87572	2.65198
F	0.540936	3.58001	2.31728
N	2.38996	3.30916	0.986769
H	2.26291	3.39203	-0.013246
C	3.26949	4.22721	1.56692
C	4.03909	5.03726	0.718499
C	3.42714	4.3552	2.95497
C	4.94552	5.95224	1.24403
H	3.92197	4.9439	-0.364752
C	4.33382	5.28006	3.46738
H	2.84642	3.73197	3.63342
C	5.0998	6.08339	2.62399
H	5.53435	6.57178	0.563139
H	4.4413	5.36796	4.55141
H	5.80887	6.8037	3.03706
28
9
C	-1.20926	0.017185	-0.320456
C	-0.03385	-0.221821	0.390649
C	0.790444	0.835426	0.754985
C	0.443354	2.14894	0.410205
C	-0.735078	2.39131	-0.303056
C	-1.55362	1.32455	-0.666252
H	-1.86193	-0.811613	-0.601391
H	0.236831	-1.24342	0.664482
H	1.71333	0.669414	1.31306
H	-1.01307	3.41142	-0.567646
C	-2.79449	1.57731	-1.47653
C	1.31918	3.25987	0.807469
F	-3.267	2.81328	-1.29439
F	-3.77201	0.721154	-1.16373
F	-2.56062	1.43721	-2.78818
F	0.858533	4.45664	0.396899
N	2.39113	3.11792	1.44793
C	3.26548	4.11652	1.8733
C	2.89935	5.45026	2.13217
C	4.59573	3.72456	2.09613
C	3.85064	6.35734	2.59016
H	1.86919	5.7724	1.98467
C	5.54448	4.64242	2.53365
H	4.86294	2.68209	1.91183
C	5.17526	5.96429	2.78474
H	3.55142	7.38822	2.79478
H	6.577	4.32124	2.69021
H	5.91598	6.6854	3.13778
14
Aniline
C	-0.722019	-0.246693	8.3e-05
C	0.671441	-0.248641	0.000656
C	1.38974	0.955041	0.000131
C	0.679247	2.15909	-0.000952
C	-0.715757	2.16432	-0.001521
C	-1.42072	0.961529	-0.001026
H	-1.2665	-1.19448	0.000489
H	1.22044	-1.19469	0.001502
H	1.24669	3.09242	-0.001333
H	-1.25497	3.11504	-0.002369
H	-2.5134	0.964136	-0.001474
N	2.81839	1.00034	0.000709
H	3.17821	0.495497	0.810302
H	3.17887	0.495211	-0.80841
17
ArCF2_radical
C	0.391294	-0.019146	0.224912
F	0.659084	0.309313	-1.01339
F	-0.314078	-1.1182	0.307678
C	0.808399	0.717644	1.33001
C	1.57387	1.90487	1.15357
C	0.480406	0.301806	2.65184
C	1.98199	2.62696	2.25875
H	1.83493	2.23949	0.149684
C	0.90484	1.04768	3.73798
H	-0.105817	-0.606462	2.79924
C	1.65667	2.21329	3.56157
H	0.647747	0.719258	4.74733
H	1.98747	2.79524	4.42349
C	2.78892	3.88353	2.08774
F	3.96867	3.79479	2.71486
F	2.15701	4.9434	2.60786
F	3.03984	4.16024	0.806334
18
ArCF3
C	0.34076	-0.137227	0.05765
F	-0.991479	-0.239644	0.146344
F	0.608226	0.517359	-1.07511
F	0.818777	-1.37828	-0.069146
C	0.918927	0.560202	1.25796
C	1.20814	-0.171457	2.41046
C	1.11909	1.93866	1.22731
C	1.69403	0.481881	3.54001
H	1.05576	-1.25232	2.42218
C	1.60861	2.58359	2.3608
H	0.894818	2.50762	0.324144
C	1.89387	1.85949	3.51937
H	1.91885	-0.087447	4.44381
H	2.26959	2.37463	4.40551
C	1.87915	4.0624	2.32261
F	1.13356	4.68188	1.40436
F	1.63118	4.63909	3.50206
F	3.15985	4.31747	2.02604
138
INT1
P	-1.67348	-2.46627	-1.16562
Cu	-1.28327	-0.470566	-0.244254
C	-2.70035	1.65811	2.15612
H	-3.73076	1.52964	1.77278
N	0.722784	-0.375769	-0.570032
P	-1.65718	1.55557	0.631058
C	-2.37584	0.455262	3.04925
H	-1.3182	0.511086	3.35881
H	-2.47625	-0.477777	2.471
C	-3.25356	0.416693	4.29463
H	-4.30233	0.241184	3.9937
H	-2.9631	-0.437183	4.92787
C	-3.16389	1.72159	5.07698
H	-2.13675	1.84336	5.46379
H	-3.82768	1.68985	5.95594
C	-3.51109	2.91266	4.19221
H	-3.412	3.85445	4.7556
H	-4.57024	2.84203	3.88483
C	-2.63005	2.96596	2.94575
H	-2.93105	3.81461	2.31314
H	-1.58778	3.15007	3.2564
C	0.033663	2.05768	1.17553
H	0.022846	3.05281	1.64067
H	0.290923	1.33302	1.9647
C	-2.2322	2.85837	-0.557795
H	-3.33189	2.87929	-0.431908
C	-1.67741	4.26412	-0.316804
H	-0.577789	4.22554	-0.38292
H	-1.92162	4.61654	0.69628
C	-2.19222	5.25328	-1.35874
H	-3.28686	5.36344	-1.25258
H	-1.75876	6.24877	-1.16965
C	-1.92378	2.3947	-1.98803
H	-0.83188	2.26202	-2.09221
H	-2.37511	1.40326	-2.15774
C	-2.41808	3.39175	-3.02938
H	-2.14259	3.04346	-4.03794
H	-3.5224	3.42695	-3.00028
C	-1.86524	4.78859	-2.77292
H	-2.26045	5.50134	-3.51463
H	-0.76789	4.77433	-2.90307
C	1.06594	2.0051	0.090482
C	1.34818	0.844138	-0.644767
C	2.39847	0.809132	-1.62456
C	3.16176	1.96384	-1.86709
H	3.95527	1.94061	-2.61375
C	2.88588	3.13595	-1.14716
C	3.68434	4.4236	-1.36051
C	2.40009	-0.525569	-2.1523
C	1.36103	-1.2153	-1.44745
C	1.06278	-2.56379	-1.70591
C	-0.027582	-3.3079	-1.00197
H	0.164044	-3.35179	0.082597
H	-0.091383	-4.3431	-1.36943
C	1.82869	-3.20881	-2.73234
H	1.60079	-4.25367	-2.94271
C	2.81937	-2.55632	-3.44657
C	3.126	-1.18712	-3.14752
H	3.90172	-0.661017	-3.70642
C	3.59465	-3.24372	-4.56904
C	3.17139	-4.6989	-4.76995
H	3.34468	-5.302	-3.86581
H	3.75668	-5.14617	-5.5879
H	2.10684	-4.77914	-5.03834
C	2.7246	5.55208	-1.76862
H	2.19742	5.29723	-2.70135
H	3.28197	6.48808	-1.93435
H	1.96563	5.7437	-0.996204
C	4.74516	4.27861	-2.45209
H	5.28739	5.22911	-2.57169
H	4.29634	4.02444	-3.42428
C	4.39121	4.79858	-0.048455
H	4.96844	5.72873	-0.174988
H	5.08877	4.00364	0.258889
C	-2.26447	-3.74893	-5.13613
H	-2.07692	-4.7211	-5.62022
H	-1.15858	-0.501245	-5.69383
H	-0.230778	-1.533	-3.65121
C	-2.87065	-3.64329	-0.402846
H	-2.66295	-4.64268	-0.824613
H	-6.31988	-3.74971	-0.08348
C	-3.54426	-4.8102	1.73004
H	-2.99316	-5.7645	1.72782
C	-2.6741	-3.70809	1.11269
H	-2.9424	-2.7242	1.53398
H	-1.61888	-3.86614	1.3789
C	1.85037	3.14185	-0.185856
H	1.65893	4.0472	0.393204
C	5.09537	-3.21728	-4.24163
H	5.47159	-2.19068	-4.12457
H	5.67086	-3.69759	-5.04923
H	5.29971	-3.75952	-3.30548
C	3.34094	-2.48449	-5.88134
H	2.26892	-2.49266	-6.13404
H	3.89262	-2.95741	-6.70973
H	3.66249	-1.43494	-5.81637
H	5.48415	3.50257	-2.20182
H	3.67452	4.9531	0.771357
C	-2.06337	-2.4681	-2.97486
H	-3.14077	-2.21877	-3.00378
C	-1.86171	-3.81712	-3.66507
H	-2.43176	-4.60845	-3.15137
H	-0.79642	-4.0966	-3.60081
H	-3.35273	-3.56982	-5.20631
C	-1.52307	-2.6351	-5.86712
H	-1.84711	-2.58489	-6.91916
H	-0.442685	-2.86849	-5.88177
C	-1.72967	-1.29039	-5.17885
H	-2.79512	-1.00404	-5.24825
C	-1.31575	-1.35146	-3.71287
H	-1.49605	-0.384844	-3.21577
C	-4.31758	-3.23001	-0.737213
H	-4.37551	-2.13408	-0.863583
H	-4.60292	-3.66917	-1.7065
C	-5.3104	-3.66704	0.34802
H	-5.37549	-2.89192	1.13044
C	-4.87716	-4.98012	0.986043
H	-4.77291	-5.74048	0.192702
H	-5.65224	-5.35975	1.66957
H	-3.72839	-4.56613	2.78881
C	1.26824	-1.9121	2.66769
F	-0.01997	-1.87051	2.25362
F	1.94312	-2.5892	1.73545
F	1.26068	-2.66034	3.78109
C	1.83073	-0.549304	2.90906
C	2.75551	0.020948	2.01604
C	1.38743	0.171433	4.02081
C	3.22991	1.31136	2.2552
H	3.10456	-0.544805	1.15257
C	1.84336	1.4678	4.23203
H	0.675771	-0.27535	4.71729
C	2.77393	2.04705	3.34027
H	3.93892	1.7588	1.55625
H	3.13036	3.06587	3.50412
C	1.29297	2.29431	5.3454
F	0.547725	1.58112	6.19857
F	2.25346	2.89613	6.05957
F	0.501485	3.2864	4.88253
138
INT2_T1
P	-1.40226	-2.54464	-1.15747
Cu	-1.05198	-0.671378	0.20854
C	-2.61623	1.78469	2.28074
H	-3.56043	1.2776	2.00717
N	0.725103	-0.296938	-0.540333
P	-1.55566	1.54462	0.787794
C	-2.01136	1.04299	3.47548
H	-1.03306	1.49232	3.71079
H	-1.84606	-0.007759	3.19687
C	-2.8971	1.15169	4.71078
H	-3.84981	0.624174	4.52413
H	-2.41646	0.634256	5.55726
C	-3.1792	2.60688	5.06274
H	-2.23004	3.099	5.34323
H	-3.83991	2.67497	5.94215
C	-3.7959	3.3421	3.87877
H	-3.96892	4.40206	4.12615
H	-4.78753	2.90709	3.65865
C	-2.92291	3.24273	2.62945
H	-3.42312	3.74801	1.78893
H	-1.97597	3.78241	2.80879
C	0.089653	2.21943	1.22682
H	0.024026	3.24836	1.60877
H	0.433863	1.587	2.06081
C	-2.26753	2.61856	-0.548737
H	-3.35156	2.64021	-0.325549
C	-1.74364	4.05658	-0.581841
H	-0.653853	4.03308	-0.741873
H	-1.91112	4.55806	0.382802
C	-2.38785	4.85375	-1.71256
H	-3.47132	4.95589	-1.51956
H	-1.97558	5.87574	-1.72599
C	-2.08158	1.93762	-1.90791
H	-1.00147	1.80486	-2.09521
H	-2.51781	0.926441	-1.87204
C	-2.70191	2.74475	-3.04151
H	-2.50623	2.244	-4.00377
H	-3.79963	2.7623	-2.91449
C	-2.17599	4.17505	-3.061
H	-2.66122	4.75274	-3.86415
H	-1.09532	4.16133	-3.29177
C	1.06568	2.13952	0.091737
C	1.30443	0.957864	-0.647344
C	2.33067	0.969781	-1.63078
C	3.06238	2.12423	-1.92981
H	3.83124	2.07954	-2.70267
C	2.80447	3.30452	-1.23977
C	3.53441	4.61884	-1.5211
C	2.39879	-0.37276	-2.14348
C	1.41116	-1.11113	-1.43129
C	1.27054	-2.48861	-1.70863
C	0.241313	-3.35407	-1.04251
H	0.441524	-3.46376	0.034836
H	0.230221	-4.36147	-1.48467
C	2.08395	-3.04316	-2.69951
H	1.94828	-4.10564	-2.90729
C	3.03599	-2.31499	-3.43678
C	3.18792	-0.961701	-3.13201
H	3.91776	-0.348394	-3.66737
C	3.86953	-2.94867	-4.55414
C	3.58068	-4.4417	-4.71675
H	3.81027	-5.00499	-3.79927
H	4.20279	-4.85441	-5.52571
H	2.52809	-4.62814	-4.98005
C	2.51004	5.68106	-1.94886
H	1.97608	5.36416	-2.85843
H	3.0104	6.63992	-2.1603
H	1.75877	5.86071	-1.16507
C	4.56774	4.46894	-2.63781
H	5.06851	5.43309	-2.81519
H	4.10142	4.15598	-3.58448
C	4.25923	5.08807	-0.251131
H	4.78737	6.03755	-0.435353
H	5.00025	4.34116	0.073754
C	-2.04729	-3.47915	-5.21201
H	-1.85254	-4.40049	-5.78472
H	-1.05002	-0.164556	-5.5366
H	0.006678	-1.38996	-3.66223
C	-2.65444	-3.74952	-0.549377
H	-2.67813	-4.57678	-1.28034
H	-5.85132	-3.00746	0.653162
C	-3.32956	-5.3419	1.28988
H	-3.18204	-6.30297	0.769574
C	-2.28046	-4.33521	0.813973
H	-2.18317	-3.50354	1.52624
H	-1.29908	-4.83105	0.763433
C	1.81609	3.26692	-0.233409
H	1.61971	4.17438	0.344571
C	5.3633	-2.77773	-4.24379
H	5.64208	-1.71715	-4.15629
H	5.97776	-3.2207	-5.04417
H	5.62517	-3.27346	-3.29619
C	3.53824	-2.24808	-5.88047
H	2.46907	-2.3571	-6.12209
H	4.12352	-2.68312	-6.70685
H	3.76356	-1.17205	-5.83758
H	5.34398	3.73296	-2.37818
H	3.5594	5.25142	0.581982
C	-1.78775	-2.37442	-2.96331
H	-2.87163	-2.14719	-2.95444
C	-1.57408	-3.65684	-3.77075
H	-2.09503	-4.51018	-3.30821
H	-0.497654	-3.90044	-3.77107
H	-3.14306	-3.33604	-5.21501
C	-1.38229	-2.28227	-5.88316
H	-1.77262	-2.15155	-6.90541
H	-0.299276	-2.47928	-5.98377
C	-1.57688	-1.01012	-5.06555
H	-2.64939	-0.742015	-5.04942
C	-1.07674	-1.19693	-3.63783
H	-1.21228	-0.280453	-3.04902
C	-4.03807	-3.04898	-0.521292
H	-3.92034	-1.95557	-0.611269
H	-4.62427	-3.37335	-1.39693
C	-4.81143	-3.35604	0.757591
H	-4.36525	-2.78332	1.58574
C	-4.7729	-4.84648	1.06856
H	-5.23251	-5.39004	0.224726
H	-5.39657	-5.07175	1.94768
H	-3.15407	-5.54629	2.35821
C	0.46217	-2.1696	3.19108
F	-2.1342	-1.37152	1.57312
F	0.526723	-3.15473	2.3287
F	-0.478415	-2.34913	4.08054
C	1.30086	-1.05909	3.1576
C	2.28201	-0.904118	2.13609
C	1.18108	-0.048378	4.15022
C	3.08267	0.223419	2.109
H	2.3834	-1.66719	1.36447
C	1.98796	1.07524	4.08709
H	0.445181	-0.155813	4.94677
C	2.94753	1.2276	3.07443
H	3.81521	0.339595	1.30806
H	3.57012	2.1223	3.03553
C	1.76272	2.19265	5.06406
F	1.23219	1.76681	6.21324
F	2.89124	2.84393	5.35525
F	0.909096	3.10848	4.56435
138
INT3
P	6.92104	5.14434	4.62376
Cu	7.19878	7.27401	5.23388
C	5.65761	9.59753	7.33387
H	4.66235	9.25657	6.98839
N	9.204	7.44293	4.91189
P	6.71258	9.37169	5.83244
C	6.1284	8.62676	8.42201
H	7.15713	8.8867	8.72717
H	6.18197	7.60423	8.01585
C	5.22164	8.67115	9.64587
H	4.21957	8.29807	9.36681
H	5.60642	7.98628	10.4184
C	5.09857	10.0884	10.1927
H	6.08474	10.4192	10.5657
H	4.41522	10.1106	11.0568
C	4.62042	11.053	9.11401
H	4.56932	12.0807	9.50827
H	3.59146	10.7822	8.81576
C	5.51863	11.0187	7.87895
H	5.11081	11.6884	7.10703
H	6.517	11.4093	8.14376
C	8.37435	10.0686	6.25797
H	8.29785	11.1208	6.56691
H	8.7098	9.49072	7.13468
C	6.02104	10.436	4.48081
H	4.92491	10.3664	4.62195
C	6.43133	11.9099	4.51017
H	7.52756	11.9712	4.41887
H	6.1658	12.3766	5.47006
C	5.80333	12.6838	3.35422
H	4.70461	12.6965	3.47422
H	6.13314	13.7348	3.3901
C	6.36642	9.80855	3.12332
H	7.46497	9.78055	3.01182
H	6.02489	8.76031	3.10603
C	5.75567	10.5899	1.96613
H	6.05595	10.1332	1.00928
H	4.65436	10.5127	2.01905
C	6.15879	12.0591	2.01025
H	5.6801	12.6148	1.18789
H	7.24934	12.1402	1.85278
C	9.36332	9.92398	5.13695
C	9.71823	8.67991	4.59592
C	10.7006	8.56542	3.55874
C	11.2874	9.71884	3.025
H	12.0157	9.63191	2.21897
C	10.9243	10.9774	3.53632
C	11.5336	12.2745	2.99969
C	10.7997	7.15868	3.2665
C	9.85703	6.52468	4.13559
C	9.65939	5.13089	4.12465
C	8.61313	4.45332	4.95248
H	8.77562	4.6296	6.02727
H	8.62921	3.36521	4.78895
C	10.4371	4.38027	3.18563
H	10.2986	3.29938	3.1707
C	11.3375	4.97813	2.31445
C	11.5251	6.39654	2.3455
H	12.2239	6.87711	1.65883
C	12.1374	4.16394	1.29849
C	11.8278	2.66834	1.36684
H	12.0734	2.24571	2.35286
H	12.4254	2.1309	0.614702
H	10.7663	2.46343	1.15937
C	10.4106	13.1768	2.4655
H	9.86449	12.6782	1.64932
H	10.8277	14.1185	2.07355
H	9.68245	13.4312	3.24976
C	12.5271	12.0239	1.86462
H	12.9339	12.9829	1.50875
H	12.0501	11.5244	1.00775
C	12.2749	12.9933	4.13747
H	12.7325	13.925	3.7674
H	13.0698	12.3543	4.54943
C	6.5407	3.16278	0.924126
H	6.8464	2.15238	0.607323
H	7.27886	6.3791	-0.16723
H	8.27901	5.8195	2.01974
C	5.76548	4.07874	5.59422
H	5.79577	3.06518	5.16066
H	3.07454	6.12988	6.435
C	5.07536	3.80148	8.01102
H	4.54566	2.87806	7.72118
C	6.24312	4.02077	7.05837
H	6.74213	4.9666	7.3345
H	7.00367	3.23518	7.17703
C	9.98372	11.0585	4.58018
H	9.73894	12.0339	5.00515
C	13.6376	4.36022	1.5659
H	13.9314	5.41718	1.49098
H	14.2348	3.78999	0.836191
H	13.9024	4.00775	2.57509
C	11.7974	4.65898	-0.116176
H	10.7241	4.52833	-0.325844
H	12.3658	4.08808	-0.868012
H	12.0375	5.72384	-0.247411
H	13.3742	11.4043	2.19547
H	11.5978	13.2541	4.96393
C	6.55822	4.79646	2.84324
H	5.45853	4.90585	2.77889
C	6.92782	3.38572	2.38385
H	6.45034	2.62689	3.0249
H	8.01778	3.25292	2.48473
H	5.44033	3.20065	0.828492
C	7.16233	4.21854	0.016699
H	6.85334	4.05679	-1.0286
H	8.26216	4.11207	0.039931
C	6.79176	5.62543	0.472164
H	5.70212	5.77157	0.356508
C	7.18133	5.85671	1.92779
H	6.87705	6.86302	2.25741
C	4.32921	4.63354	5.49006
H	4.15383	5.08636	4.50054
H	3.61357	3.79775	5.56493
C	4.05082	5.6464	6.59317
H	4.80354	6.45097	6.51164
C	4.11311	4.9957	7.98212
H	3.10848	4.66538	8.29234
H	4.42931	5.7477	8.7236
H	5.44626	3.63184	9.03353
C	9.62094	5.71208	8.73344
F	9.93722	5.89066	10.0256
F	8.41823	6.3129	8.57232
F	9.41443	4.39964	8.55914
C	10.6468	6.26069	7.80257
C	11.3114	5.43903	6.87113
C	10.9381	7.62502	7.86639
C	12.2203	6.0085	5.98697
H	11.1069	4.36888	6.8373
C	11.8583	8.18294	6.98721
H	10.4469	8.25531	8.61145
C	12.4861	7.37549	6.01364
H	12.704	5.38039	5.23578
H	13.1865	7.81768	5.30536
C	12.2702	9.60861	7.15381
F	11.2789	10.3831	7.62181
F	13.2823	9.73449	8.03824
F	12.7069	10.1516	6.01362
150
INT4_T1
P	0.462121	-2.51561	0.310612
Cu	0.721294	-0.25878	0.948584
C	-0.336932	2.33309	3.12234
H	-1.32241	2.11234	2.6754
N	2.77132	-0.344013	0.771665
P	0.814569	1.95252	1.73362
C	-0.108491	1.36184	4.28524
H	0.895629	1.53203	4.71288
H	-0.113147	0.319234	3.92435
C	-1.15547	1.55408	5.3773
H	-2.14799	1.28075	4.97525
H	-0.956611	0.866421	6.21481
C	-1.18795	2.99809	5.86477
H	-0.229904	3.23254	6.36324
H	-1.97445	3.12899	6.62521
C	-1.4017	3.96798	4.70866
H	-1.38419	5.00911	5.06912
H	-2.40498	3.80347	4.27598
C	-0.358512	3.78217	3.60869
H	-0.580133	4.46224	2.77269
H	0.638119	4.06244	3.99379
C	2.50731	2.3608	2.29661
H	2.60066	3.40269	2.63639
H	2.69724	1.70338	3.16253
C	0.388335	3.10865	0.349571
H	-0.70214	3.24649	0.455787
C	1.06765	4.47942	0.393409
H	2.15835	4.33887	0.337629
H	0.861988	4.99195	1.34493
C	0.628054	5.34931	-0.781088
H	-0.452871	5.5632	-0.695056
H	1.14433	6.3221	-0.735437
C	0.640596	2.41693	-0.996775
H	1.71226	2.16598	-1.0806
H	0.085848	1.46511	-1.02149
C	0.227369	3.29612	-2.17142
H	0.465396	2.78543	-3.11862
H	-0.868232	3.43053	-2.15285
C	0.902394	4.66114	-2.11321
H	0.565116	5.29366	-2.95028
H	1.99334	4.53338	-2.23449
C	3.47129	2.06614	1.18632
C	3.52678	0.802917	0.551417
C	4.54882	0.585769	-0.414667
C	5.41303	1.60552	-0.829185
H	6.16176	1.38723	-1.59242
C	5.31548	2.87175	-0.260811
C	6.18808	4.05417	-0.686323
C	4.46778	-0.807863	-0.757585
C	3.39432	-1.33041	0.019099
C	3.14636	-2.71692	-0.028245
C	2.03851	-3.34398	0.759901
H	2.17457	-3.1853	1.84318
H	1.98718	-4.42768	0.57956
C	3.93375	-3.49953	-0.874886
H	3.72761	-4.5709	-0.889561
C	4.95599	-2.98486	-1.69419
C	5.21856	-1.61653	-1.61232
H	6.01897	-1.16704	-2.20658
C	5.76232	-3.86619	-2.65277
C	5.3237	-5.33048	-2.59971
H	5.46779	-5.76531	-1.59878
H	5.9212	-5.92366	-3.30897
H	4.26458	-5.44921	-2.87654
C	5.28422	5.17635	-1.22013
H	4.70253	4.82871	-2.08824
H	5.88618	6.04416	-1.53516
H	4.57082	5.52223	-0.456721
C	7.1744	3.66639	-1.78822
H	7.77905	4.54106	-2.07335
H	6.65586	3.31032	-2.69148
C	6.98822	4.57182	0.517545
H	7.61778	5.42741	0.224116
H	7.64487	3.78403	0.917942
C	0.275213	-4.27752	-3.54243
H	0.612596	-5.25205	-3.93166
H	0.951576	-0.970236	-4.36488
H	1.93984	-1.72116	-2.21537
C	-0.86386	-3.39216	1.24185
H	-1.7898	-2.9602	0.826372
H	-1.79299	-3.51467	4.57594
C	-2.26563	-5.42224	1.70505
H	-3.05735	-5.40031	0.938836
C	-0.951225	-4.91026	1.0946
H	-0.08716	-5.37579	1.59773
H	-0.897629	-5.21581	0.041511
C	4.35609	3.05249	0.758073
H	4.29753	4.02306	1.25888
C	7.25232	-3.79473	-2.28959
H	7.63555	-2.76524	-2.34957
H	7.84935	-4.41604	-2.97679
H	7.42238	-4.15695	-1.26386
C	5.56134	-3.35846	-4.08835
H	4.49788	-3.40232	-4.3716
H	6.13253	-3.97397	-4.80223
H	5.89454	-2.31602	-4.20033
H	7.86559	2.87676	-1.45605
H	6.32977	4.90676	1.33286
C	0.204995	-2.80339	-1.50397
H	-0.892254	-2.71484	-1.60412
C	0.640168	-4.16029	-2.06418
H	0.187916	-4.98984	-1.50314
H	1.73153	-4.25981	-1.95557
H	-0.825002	-4.26342	-3.64586
C	0.873106	-3.14061	-4.3626
H	0.567885	-3.22566	-5.4181
H	1.97499	-3.22417	-4.34609
C	0.472559	-1.78357	-3.79618
H	-0.618859	-1.64639	-3.90779
C	0.84381	-1.67219	-2.32262
H	0.543984	-0.690922	-1.92196
C	-0.776337	-2.99981	2.73149
H	0.275331	-2.90837	3.05288
H	-1.21802	-1.99991	2.84793
C	-1.49895	-4.00593	3.63529
H	-0.813156	-4.82261	3.91882
C	-2.70697	-4.59484	2.92042
H	-3.35926	-3.76744	2.59252
H	-3.31021	-5.21103	3.605
H	-2.13936	-6.47969	1.98941
N	-1.24249	0.037945	1.15782
H	-1.43616	0.097739	2.15524
C	-2.30044	-0.531831	0.520881
C	-2.32398	-0.660437	-0.889947
C	-3.44431	-1.00636	1.21667
H	-1.48627	-0.25768	-1.46222
H	-3.47594	-0.899347	2.30557
C	-3.389	-1.26699	-1.54591
C	-4.50753	-1.60243	0.549562
H	-3.36354	-1.34695	-2.63675
H	-5.37292	-1.9469	1.12211
C	-4.48982	-1.75634	-0.839039
H	-5.33105	-2.21762	-1.35953
C	-3.80599	2.21197	0.083654
F	-3.54651	2.339	1.36275
F	-2.81173	2.61927	-0.667188
C	-4.9964	1.70182	-0.422473
C	-6.0151	1.25205	0.459366
C	-5.20983	1.60279	-1.82563
C	-7.18224	0.718966	-0.05613
H	-5.86344	1.31092	1.53685
C	-6.39501	1.07951	-2.31081
H	-4.42941	1.93624	-2.51078
C	-7.39217	0.627865	-1.44032
H	-6.54973	1.01113	-3.38979
H	-8.323	0.211746	-1.82828
C	-8.20672	0.148942	0.880715
F	-9.45289	0.327281	0.429847
F	-8.13984	0.692307	2.10003
F	-8.04218	-1.17557	1.03827
150
INT5_BS
P	-1.34192	1.30598	0.836841
Cu	0.211788	-0.412991	0.409394
C	0.278031	-3.96307	-0.489303
H	-0.727736	-3.56183	-0.69995
N	1.265	0.698539	-0.920715
P	1.28701	-2.41906	-0.178812
C	0.712303	-4.77904	-1.71073
H	1.72646	-5.18429	-1.54708
H	0.767615	-4.14324	-2.60621
C	-0.258125	-5.9293	-1.96611
H	-1.24281	-5.50889	-2.24139
H	0.081888	-6.51684	-2.83427
C	-0.417942	-6.82061	-0.74093
H	0.542434	-7.32749	-0.534792
H	-1.15343	-7.61707	-0.939267
C	-0.827803	-6.00467	0.478087
H	-0.89749	-6.64556	1.37157
H	-1.83548	-5.58137	0.323903
C	0.144663	-4.86028	0.744501
H	-0.200001	-4.27908	1.61123
H	1.13171	-5.28035	1.00358
C	2.24274	-2.11738	-1.71905
H	2.83646	-2.99615	-2.00671
H	1.49228	-1.94348	-2.50571
C	2.5347	-2.82885	1.12375
H	1.91937	-3.2837	1.92072
C	3.60353	-3.83458	0.693285
H	4.20846	-3.3897	-0.114602
H	3.14267	-4.74493	0.278936
C	4.51946	-4.19193	1.86095
H	3.93099	-4.72407	2.6302
H	5.29943	-4.89386	1.52382
C	3.18474	-1.57251	1.71717
H	3.77765	-1.06103	0.942844
H	2.40936	-0.857812	2.03504
C	4.08908	-1.9347	2.89021
H	4.56169	-1.02386	3.2918
H	3.47614	-2.3577	3.70717
C	5.15047	-2.94858	2.47759
H	5.77657	-3.22478	3.34136
H	5.82467	-2.48109	1.73777
C	3.1143	-0.913193	-1.55369
C	2.57902	0.344362	-1.19869
C	3.45134	1.46533	-1.15892
C	4.83104	1.33443	-1.35843
H	5.46224	2.22221	-1.29411
C	5.37768	0.085661	-1.64084
C	6.87748	-0.148365	-1.83393
C	2.60695	2.60206	-0.906324
C	1.28384	2.08231	-0.807447
C	0.217132	2.98698	-0.63781
C	-1.20251	2.52806	-0.529324
H	-1.52012	1.99059	-1.4383
H	-1.87743	3.3835	-0.390535
C	0.517802	4.34451	-0.510878
H	-0.324287	5.02477	-0.372954
C	1.82546	4.86445	-0.544955
C	2.87103	3.96511	-0.760693
H	3.9046	4.31759	-0.81866
C	2.12229	6.35437	-0.35067
C	0.85111	7.17179	-0.115565
H	0.161722	7.11289	-0.971672
H	1.11197	8.23152	0.028794
H	0.311244	6.83657	0.783665
C	7.37024	-1.14912	-0.777414
H	7.19775	-0.759939	0.23825
H	8.44978	-1.33793	-0.894076
H	6.85016	-2.11562	-0.858371
C	7.68056	1.14373	-1.68197
H	8.75281	0.935509	-1.81939
H	7.55198	1.58743	-0.682883
C	7.13831	-0.716685	-3.2363
H	8.21536	-0.894905	-3.38719
H	6.79463	-0.015106	-4.01207
C	-0.875106	4.06475	4.00755
H	-1.26611	5.0849	4.15341
H	2.30151	2.66087	3.93874
H	1.20164	2.76747	1.73028
C	-3.16359	0.997853	1.05002
H	-3.36116	0.159573	0.359845
H	-6.19871	2.58123	0.626121
C	-4.93228	-0.079261	2.47766
H	-4.86921	-1.15689	2.25964
C	-3.52064	0.520833	2.45935
H	-3.46837	1.38404	3.1437
H	-2.79544	-0.21748	2.82652
C	4.48835	-1.00546	-1.75462
H	4.8882	-1.98767	-2.0226
C	2.82763	6.90581	-1.59793
H	3.7742	6.38052	-1.79403
H	3.05711	7.9765	-1.47251
H	2.19061	6.79324	-2.48891
C	3.03506	6.52818	0.8723
H	2.54697	6.14048	1.78039
H	3.26817	7.59298	1.0355
H	3.98668	5.99024	0.748559
H	7.38813	1.89535	-2.43102
H	6.6167	-1.67262	-3.3931
C	-0.765304	2.13009	2.39284
H	-1.14304	1.43785	3.16687
C	-1.33961	3.52267	2.6575
H	-2.43938	3.50242	2.62661
H	-1.00866	4.20688	1.85781
H	-1.31166	3.44531	4.81195
C	0.643506	4.04986	4.13368
H	0.949187	4.41416	5.12781
H	1.07685	4.74936	3.39572
C	1.20121	2.65448	3.87868
H	0.84551	1.96747	4.66831
C	0.763623	2.13269	2.51523
H	1.15462	1.11571	2.34881
C	-4.06826	2.1763	0.642195
H	-3.62238	3.13704	0.940278
H	-4.14421	2.20724	-0.454441
C	-5.46875	2.06074	1.26433
H	-5.48702	2.5776	2.23913
C	-5.86515	0.605118	1.47046
H	-5.81571	0.086513	0.49939
H	-6.91297	0.528782	1.80028
H	-5.34224	0.008592	3.49705
N	-0.296128	-1.2205	2.13768
H	0.353227	-1.16982	2.91722
C	-1.27825	-2.12712	2.32492
C	-2.22921	-2.39351	1.30279
C	-1.43959	-2.85435	3.53617
H	-2.14326	-1.84707	0.359312
H	-0.729585	-2.67843	4.35023
C	-3.25079	-3.31604	1.4811
C	-2.46788	-3.7745	3.6996
H	-3.95883	-3.48394	0.664862
H	-2.55042	-4.3122	4.64906
C	-3.38935	-4.02444	2.67816
H	-4.19323	-4.75084	2.81166
C	-1.64309	-0.778527	-2.81304
F	-0.828273	-1.80486	-2.75336
F	-1.06612	0.294055	-3.28175
C	-3.00152	-0.870901	-2.51826
C	-3.85103	0.257591	-2.68535
C	-3.56672	-2.09537	-2.06116
C	-5.20038	0.147335	-2.40085
H	-3.43895	1.20107	-3.04446
C	-4.91988	-2.1717	-1.78316
H	-2.92739	-2.97047	-1.93548
C	-5.75277	-1.06004	-1.94684
H	-5.34499	-3.11539	-1.43525
H	-6.81822	-1.12724	-1.723
C	-6.11074	1.32109	-2.63567
F	-6.75673	1.21511	-3.8022
F	-5.44413	2.48028	-2.65995
F	-7.04589	1.41824	-1.68293
150
INT6
P	-1.38483	1.37915	0.555793
Cu	-0.341373	-0.531834	-0.075223
C	0.001258	-3.92786	-0.633962
H	-1.00914	-3.54571	-0.839232
N	1.25747	0.767564	-1.03916
P	0.964472	-2.34679	-0.379518
C	0.429531	-4.72976	-1.8667
H	1.44567	-5.13499	-1.71555
H	0.470049	-4.08259	-2.75394
C	-0.544156	-5.87815	-2.11824
H	-1.52805	-5.45381	-2.38821
H	-0.208965	-6.46328	-2.98963
C	-0.699286	-6.77398	-0.89563
H	0.258964	-7.2881	-0.698602
H	-1.44143	-7.56453	-1.09193
C	-1.09273	-5.96361	0.332696
H	-1.15845	-6.60861	1.22332
H	-2.10062	-5.53471	0.188697
C	-0.109349	-4.8288	0.599843
H	-0.436288	-4.25735	1.47747
H	0.874154	-5.26081	0.845043
C	2.01474	-2.04817	-1.86119
H	2.53545	-2.98139	-2.11845
H	1.3242	-1.80394	-2.68003
C	2.15968	-2.68001	0.993375
H	1.50656	-3.05582	1.80114
C	3.16609	-3.78289	0.635429
H	3.86304	-3.39282	-0.12425
H	2.6722	-4.65928	0.191506
C	3.95223	-4.19898	1.87646
H	3.25647	-4.65605	2.60306
H	4.68222	-4.98011	1.60924
C	2.93394	-1.47218	1.53646
H	3.65363	-1.12966	0.779508
H	2.27739	-0.612338	1.7211
C	3.68943	-1.86649	2.801
H	4.23257	-0.993247	3.19632
H	2.97044	-2.17115	3.58364
C	4.6576	-3.01119	2.52188
H	5.16425	-3.32495	3.44871
H	5.4469	-2.64911	1.8396
C	2.99165	-0.941447	-1.61999
C	2.54474	0.344166	-1.24796
C	3.49569	1.40026	-1.12889
C	4.86763	1.15793	-1.26756
H	5.5691	1.98517	-1.14596
C	5.32412	-0.124351	-1.57109
C	6.80882	-0.471252	-1.70758
C	2.70845	2.58112	-0.887893
C	1.35126	2.12786	-0.883878
C	0.317035	3.07491	-0.740797
C	-1.12279	2.66091	-0.736131
H	-1.41436	2.20686	-1.69348
H	-1.77635	3.52374	-0.546525
C	0.668017	4.4099	-0.539492
H	-0.146762	5.12596	-0.418214
C	2.00131	4.8632	-0.477777
C	3.01925	3.92447	-0.671126
H	4.0678	4.23531	-0.651812
C	2.35594	6.32744	-0.199198
C	1.113	7.19954	-0.01498
H	0.480892	7.20695	-0.916119
H	1.41437	8.23865	0.188592
H	0.498203	6.85958	0.832875
C	7.17442	-1.54155	-0.667586
H	6.9912	-1.17053	0.353042
H	8.23916	-1.81518	-0.747194
H	6.58156	-2.45906	-0.801831
C	7.70409	0.746201	-1.47516
H	8.76167	0.456535	-1.57371
H	7.56558	1.16668	-0.467379
C	7.08919	-1.01255	-3.11699
H	8.15472	-1.27167	-3.22775
H	6.83751	-0.260525	-3.88062
C	-0.758866	3.75235	3.95473
H	-1.12881	4.75421	4.2271
H	2.40319	2.32664	3.71751
H	1.27545	2.84399	1.56889
C	-3.20263	1.21854	0.892927
H	-3.50795	0.404591	0.217673
H	-6.1219	3.0355	0.65036
C	-4.96494	0.237781	2.37548
H	-4.98198	-0.830066	2.10211
C	-3.52101	0.749105	2.31506
H	-3.38667	1.58977	3.01378
H	-2.83335	-0.042961	2.64071
C	4.36024	-1.14098	-1.76537
H	4.69746	-2.14202	-2.05043
C	3.17225	6.89402	-1.3696
H	4.10347	6.32949	-1.52568
H	3.44436	7.94528	-1.1806
H	2.59391	6.85201	-2.30552
C	3.18869	6.40531	1.08925
H	2.6208	6.00542	1.94422
H	3.46056	7.44934	1.31535
H	4.11977	5.82521	1.00619
H	7.50652	1.5427	-2.20865
H	6.50156	-1.91763	-3.3314
C	-0.656277	2.03792	2.12596
H	-1.00965	1.28623	2.85073
C	-1.20835	3.40853	2.53495
H	-2.30627	3.43332	2.48731
H	-0.837618	4.17313	1.83152
H	-1.23378	3.04302	4.65648
C	0.755197	3.68111	4.11639
H	1.0358	3.87656	5.16398
H	1.22139	4.48029	3.51226
C	1.30328	2.33643	3.65103
H	0.938084	1.53315	4.31728
C	0.872458	2.05385	2.21698
H	1.30119	1.11447	1.84523
C	-4.03663	2.46203	0.529634
H	-3.50639	3.38997	0.790701
H	-4.17396	2.49294	-0.561218
C	-5.3997	2.44811	1.23755
H	-5.31572	2.95133	2.21582
C	-5.90361	1.02679	1.45084
H	-5.97298	0.530528	0.470129
H	-6.92647	1.03557	1.85772
H	-5.31629	0.293413	3.4183
N	-0.308612	-0.913713	1.85677
H	0.56156	-0.770857	2.35471
C	-1.03492	-1.94331	2.36389
C	-2.2505	-2.34102	1.75659
C	-0.643155	-2.64674	3.53185
H	-2.58453	-1.80046	0.869811
H	0.284184	-2.35951	4.03661
C	-3.01033	-3.38533	2.26612
C	-1.41777	-3.68489	4.03787
H	-3.93945	-3.66245	1.75927
H	-1.08157	-4.20575	4.93889
C	-2.60376	-4.07697	3.4104
H	-3.1999	-4.90037	3.8082
C	-1.31655	-0.757438	-1.90298
F	-0.888585	-1.91012	-2.5422
F	-0.94477	0.251274	-2.73067
C	-2.81401	-0.827401	-1.86553
C	-3.58792	0.248084	-2.31382
C	-3.46121	-1.98338	-1.4141
C	-4.97803	0.178618	-2.26608
H	-3.10297	1.14074	-2.70744
C	-4.851	-2.047	-1.36449
H	-2.87342	-2.8463	-1.09923
C	-5.61887	-0.96379	-1.78295
H	-5.33922	-2.95354	-1.00112
H	-6.70893	-1.00832	-1.73998
C	-5.8137	1.32312	-2.76687
F	-6.42517	1.02371	-3.91765
F	-5.08743	2.42543	-2.97917
F	-6.77702	1.64628	-1.89189
138
INT7_BS
P	-0.733251	-2.60404	-1.13697
Cu	-0.383921	-0.453623	-0.287389
C	-1.84824	2.45095	0.972908
H	-2.06505	1.55374	1.57515
N	1.6136	-0.595092	-0.311345
P	-0.405082	1.87353	-0.028122
C	-1.60908	3.62185	1.92699
H	-1.35373	4.53181	1.3567
H	-0.753709	3.41427	2.58869
C	-2.85321	3.88474	2.77263
H	-3.02345	3.02092	3.43659
H	-2.68204	4.75034	3.43291
C	-4.09164	4.10448	1.91217
H	-3.97149	5.03669	1.33009
H	-4.97678	4.24909	2.55271
C	-4.3136	2.94026	0.95366
H	-5.18616	3.13135	0.308088
H	-4.54149	2.02918	1.53287
C	-3.08001	2.68009	0.095098
H	-3.23932	1.80113	-0.548604
H	-2.91217	3.55073	-0.564115
C	1.09106	2.18589	0.99053
H	1.15541	3.2355	1.30995
H	0.975324	1.56754	1.89676
C	-0.276802	2.93158	-1.54103
H	-1.31737	2.94546	-1.9149
C	0.160309	4.37523	-1.28735
H	1.18139	4.37147	-0.870484
H	-0.489514	4.85173	-0.537439
C	0.149983	5.18829	-2.57974
H	-0.8919	5.28753	-2.9347
H	0.508995	6.21077	-2.37881
C	0.580352	2.27573	-2.6302
H	1.62177	2.19023	-2.28238
H	0.230438	1.24771	-2.81316
C	0.545716	3.09357	-3.91603
H	1.18473	2.61705	-4.67689
H	-0.481758	3.0941	-4.32383
C	0.991255	4.53008	-3.6672
H	0.940755	5.11755	-4.59817
H	2.05026	4.52829	-3.35331
C	2.30662	1.79238	0.208753
C	2.45366	0.509761	-0.367016
C	3.63323	0.236139	-1.11068
C	4.61759	1.20675	-1.32752
H	5.4965	0.946029	-1.91913
C	4.46845	2.48063	-0.787508
C	5.48686	3.60349	-0.995135
C	3.52904	-1.14006	-1.51478
C	2.29803	-1.60719	-0.973619
C	1.97033	-2.96921	-1.13505
C	0.72215	-3.55626	-0.553871
H	0.71846	-3.45869	0.544928
H	0.629246	-4.6252	-0.79713
C	2.83091	-3.77065	-1.8873
H	2.55161	-4.81886	-2.00502
C	4.01573	-3.30249	-2.48572
C	4.36243	-1.96825	-2.26824
H	5.28607	-1.55794	-2.68559
C	4.90434	-4.19553	-3.35641
C	4.36739	-5.62412	-3.45674
H	4.31718	-6.11266	-2.47158
H	5.03236	-6.22724	-4.09383
H	3.36234	-5.65189	-3.90559
C	4.80748	4.77486	-1.72053
H	4.43491	4.45808	-2.70716
H	5.51881	5.60275	-1.87238
H	3.95241	5.16777	-1.14993
C	6.67766	3.14407	-1.83683
H	7.38635	3.97639	-1.96657
H	6.36454	2.81376	-2.83904
C	6.01342	4.08125	0.365849
H	6.74678	4.89298	0.23286
H	6.50701	3.2578	0.904751
C	-0.707285	-4.3022	-4.99001
H	-0.491345	-5.32917	-5.32668
H	0.63524	-1.1753	-5.69703
H	1.15419	-1.97618	-3.41961
C	-2.20437	-3.51408	-0.506791
H	-2.11252	-4.54937	-0.882581
H	-5.60269	-2.76121	-0.563084
C	-3.37501	-4.39865	1.55731
H	-3.08374	-5.46077	1.60315
C	-2.20876	-3.56023	1.02238
H	-2.27912	-2.52507	1.38324
H	-1.26016	-3.96303	1.40864
C	3.31109	2.7293	-0.018648
H	3.17863	3.71808	0.429665
C	6.31969	-4.25225	-2.76461
H	6.7768	-3.2533	-2.70675
H	6.97405	-4.88471	-3.38617
H	6.30173	-4.67274	-1.74723
C	4.96537	-3.6062	-4.77368
H	3.95922	-3.55893	-5.21946
H	5.6013	-4.2267	-5.42589
H	5.37829	-2.58645	-4.77096
H	7.22	2.31547	-1.35637
H	5.20432	4.4639	1.00564
C	-0.805234	-2.78871	-2.97686
H	-1.85021	-2.51271	-3.21259
C	-0.561916	-4.21477	-3.47286
H	-1.25238	-4.92057	-2.98317
H	0.460462	-4.52086	-3.19518
H	-1.75718	-4.09667	-5.26686
C	0.203673	-3.30418	-5.69619
H	0.066739	-3.36598	-6.78782
H	1.25773	-3.57065	-5.49634
C	-0.051206	-1.88338	-5.20549
H	-1.07475	-1.57792	-5.48988
C	0.104185	-1.78409	-3.69232
H	-0.124423	-0.763913	-3.34518
C	-3.49992	-2.87607	-1.06048
H	-3.31542	-1.8257	-1.33215
H	-3.79553	-3.40942	-1.97871
C	-4.64362	-2.92364	-0.046571
H	-4.52848	-2.08954	0.665442
C	-4.64687	-4.24597	0.707595
H	-4.70951	-5.06713	-0.027972
H	-5.54352	-4.33733	1.34032
H	-3.57444	-4.09222	2.59716
F	-2.19294	-0.453786	0.287424
C	-0.578463	-0.060188	3.69
F	0.459377	0.397995	4.34683
F	-0.22324	-0.769821	2.64692
C	-1.89963	0.232573	4.02386
C	-2.18684	0.99555	5.18898
C	-2.97545	-0.212973	3.20398
C	-3.50224	1.27504	5.51506
H	-1.37372	1.36258	5.81557
C	-4.27991	0.068029	3.57272
H	-2.757	-0.698704	2.2486
C	-4.5641	0.805595	4.7266
H	-5.09832	-0.276489	2.93645
H	-5.59502	1.02838	5.00591
C	-3.8065	2.16775	6.68371
F	-4.87862	1.74883	7.36414
F	-4.07229	3.41939	6.27835
F	-2.78902	2.24517	7.54509
138
INT8
P	-0.660787	-2.31341	-0.458952
Cu	-0.437994	-0.117355	0.081063
C	-1.45787	2.91008	1.51446
H	-1.71355	2.09036	2.20068
N	1.79502	-0.361208	-0.046947
P	-0.222783	2.12034	0.374948
C	-0.933722	4.04275	2.40252
H	-0.63646	4.91129	1.7906
H	-0.037434	3.71633	2.95026
C	-2.01311	4.46392	3.39782
H	-2.2154	3.62255	4.08518
H	-1.64008	5.29309	4.01999
C	-3.3086	4.85701	2.69849
H	-3.13297	5.76003	2.08605
H	-4.07578	5.12807	3.44124
C	-3.81227	3.73129	1.80368
H	-4.72801	4.03629	1.27236
H	-4.08621	2.86338	2.42837
C	-2.75094	3.30214	0.795466
H	-3.12043	2.4643	0.183727
H	-2.55561	4.13656	0.100878
C	1.44691	2.44297	1.06326
H	1.52881	3.5101	1.31417
H	1.49581	1.86404	1.99739
C	-0.339848	3.00043	-1.2449
H	-1.41386	2.91871	-1.48431
C	0.040286	4.48096	-1.12162
H	1.11006	4.55495	-0.863911
H	-0.518151	4.97263	-0.311024
C	-0.209776	5.21435	-2.43725
H	-1.29571	5.22325	-2.64156
H	0.097733	6.2679	-2.33565
C	0.419399	2.33577	-2.39772
H	1.49983	2.34011	-2.19226
H	0.088851	1.29423	-2.47644
C	0.151146	3.07555	-3.70368
H	0.714045	2.59379	-4.51945
H	-0.918965	2.9802	-3.96369
C	0.518091	4.55077	-3.59975
H	0.292172	5.07645	-4.54172
H	1.60766	4.64105	-3.44217
C	2.5238	2.03463	0.110772
C	2.61696	0.703332	-0.343898
C	3.70827	0.337626	-1.18291
C	4.62975	1.28927	-1.63464
H	5.43985	0.973827	-2.29431
C	4.51096	2.6204	-1.23681
C	5.46228	3.72172	-1.71101
C	3.57302	-1.08339	-1.37196
C	2.40918	-1.44724	-0.629385
C	2.02963	-2.80143	-0.579408
C	0.807712	-3.2192	0.171872
H	0.876652	-2.97006	1.24071
H	0.62775	-4.30102	0.07598
C	2.77736	-3.72737	-1.30685
H	2.45682	-4.76977	-1.26575
C	3.89806	-3.37676	-2.0856
C	4.292	-2.03484	-2.09615
H	5.16315	-1.71958	-2.67738
C	4.6708	-4.40451	-2.91832
C	4.09699	-5.81506	-2.77566
H	4.13877	-6.17055	-1.73469
H	4.67979	-6.51761	-3.39108
H	3.05059	-5.86614	-3.11436
C	4.6581	4.79829	-2.45565
H	4.15437	4.36859	-3.33556
H	5.31991	5.60914	-2.80097
H	3.88513	5.2469	-1.81348
C	6.53289	3.18277	-2.66021
H	7.1912	4.00331	-2.98482
H	6.08865	2.73442	-3.56199
C	6.16563	4.35503	-0.501642
H	6.8522	5.15327	-0.8274
H	6.75109	3.60174	0.047787
C	-0.946206	-3.83437	-4.36293
H	-0.916319	-4.8667	-4.74832
H	0.847605	-0.938288	-5.0454
H	1.37706	-2.04607	-2.89612
C	-2.11544	-3.36027	-0.001695
H	-1.82179	-4.33646	-0.429031
H	-5.53332	-3.28546	-0.597202
C	-3.34567	-4.74103	1.69308
H	-2.82354	-5.71117	1.66069
C	-2.33606	-3.60479	1.49007
H	-2.70579	-2.68406	1.96059
H	-1.39216	-3.84636	1.99788
C	3.4615	2.95266	-0.350332
H	3.37414	3.98385	0.004409
C	6.13894	-4.43444	-2.47017
H	6.61964	-3.45198	-2.58814
H	6.71198	-5.16245	-3.06717
H	6.21819	-4.72161	-1.41023
C	4.5968	-4.00615	-4.40003
H	3.55074	-3.97881	-4.74382
H	5.14559	-4.72897	-5.02557
H	5.0316	-3.01085	-4.57489
H	7.16278	2.4223	-2.174
H	5.44656	4.79983	0.202366
C	-0.678409	-2.41037	-2.31069
H	-1.64508	-1.9254	-2.53005
C	-0.689748	-3.84298	-2.85632
H	-1.4552	-4.46435	-2.36741
H	0.286931	-4.3132	-2.64879
H	-1.97131	-3.46324	-4.54333
C	0.045322	-2.95363	-5.11393
H	-0.20534	-2.9282	-6.18692
H	1.0541	-3.39858	-5.03786
C	0.085393	-1.54584	-4.53118
H	-0.884316	-1.04278	-4.69824
C	0.3888	-1.58753	-3.03863
H	0.436357	-0.576191	-2.62027
C	-3.409	-2.89277	-0.702402
H	-3.40984	-1.80123	-0.841438
H	-3.43805	-3.32273	-1.71639
C	-4.65731	-3.32684	0.068465
H	-4.85933	-2.61678	0.887792
C	-4.47236	-4.72337	0.646407
H	-4.23265	-5.41546	-0.179639
H	-5.41088	-5.09296	1.08711
H	-3.76668	-4.65473	2.70751
F	-1.5198	0.237768	-1.47361
C	-0.784516	-0.376423	2.02852
F	-0.055075	0.475533	2.81375
F	-0.392182	-1.60672	2.46727
C	-2.25135	-0.174038	2.3358
C	-2.64635	-0.069873	3.67261
C	-3.20456	-0.070686	1.32174
C	-3.98861	0.131129	3.98236
H	-1.90081	-0.128305	4.46768
C	-4.55061	0.100729	1.64017
H	-2.87911	-0.091006	0.275604
C	-4.94824	0.201678	2.96975
H	-5.29147	0.175002	0.841731
H	-5.99894	0.351319	3.22426
C	-4.3861	0.372795	5.41044
F	-5.65399	0.026433	5.64545
F	-4.2714	1.67331	5.72485
F	-3.61578	-0.302206	6.26711
15
LiOtBu
C	-2.84223	-1.18695	0.127196
C	-1.31283	-1.18184	-0.055767
H	-3.2298	-0.161132	0.017783
H	-3.30507	-1.80713	-0.657461
H	-3.15904	-1.57516	1.10973
C	-0.79399	-2.62333	0.101681
C	-0.688586	-0.311265	1.05055
H	0.299963	-2.63861	-0.030786
H	-1.03138	-3.06196	1.0854
H	-1.23644	-3.26255	-0.679317
H	-0.927008	-0.66803	2.06659
H	0.407274	-0.297265	0.935619
H	-1.05068	0.724784	0.951986
O	-0.986183	-0.691388	-1.28586
Li	-0.626966	-0.087515	-2.77665
13
PhNH_Anion
N	-0.363708	-0.083888	-0.071752
H	-1.38527	-0.180588	-0.047262
C	-0.065522	0.630978	-1.14548
C	-1.01123	1.17369	-2.09822
C	1.3113	0.942457	-1.46459
C	-0.622986	1.91453	-3.20519
H	-2.07739	0.981029	-1.92344
C	1.6765	1.68389	-2.5747
H	2.07424	0.557587	-0.779407
C	0.724828	2.19208	-3.47706
H	-1.39827	2.29343	-3.88292
H	2.74173	1.87851	-2.75083
H	1.02214	2.77863	-4.34981
138
TS1
P	7.21333	4.5417	4.8072
Cu	7.62357	6.42915	5.97962
C	6.07118	8.83066	8.09494
[truncated: 1,023 more rows]
